# Supplementary material for: Heterogeneous Distribution of Phospholipid Molecular Species in the Surface Culture of Flammulina velutipes: New Facts about Lipids Containing α-Linolenic Fatty Acid
Source: J Fungi (Basel). 2023 Jan 12;9(1):102. doi: 10.3390/jof9010102 (PMC9865325; doi:10.3390/jof9010102)
Supplement: Supplementary file 1 [file jof-09-00102-s001.zip]

Archive with 5 entries (5 files):
- Figure S1. TLC.pdf
- Figure S2. LC-MS.pdf
- Table S1. SWATH settings.pdf
- Table S2. PC and PE species identified by SWATH MS.pdf
- Table S3. PC, PE content in 3 zones.pdf
